# Supplementary material for: Wilms tumor 1 impairs apoptotic clearance of fibroblasts in distal fibrotic lung lesions
Source: J Clin Invest. 2025 Jun 10;135(15):e188819. doi: 10.1172/JCI188819 (PMC12321392; doi:10.1172/JCI188819)
Supplement: Supporting data values [file jci-135-188819-s093.xlsx]

## Sheet: Figure 2B
Figure 2B
		Control											IPF
	Cell_Type/Sample	C1	C10	C11	C2	C3	C4	C5	C6	C7	C8	C9	IPF1	IPF10	IPF11	IPF12	IPF13	IPF14	IPF15	IPF16	IPF17	IPF18	IPF2	IPF3	IPF4	IPF5	IPF6	IPF7	IPF8	IPF9
1	Adventitial Fibroblasts	20.9677	6.93069	4.96454	10.7558	33.6232	6.06061	13.5802	19.877	2.04082	5.21739	5.22648	10.4082	2.66667	7.19755	12.5926	4.00314	3.50877	2.52101	12.3529	8.90208	2.27687	15.7841	15.5914	12.2605	11.7424	14.1494	35.4651	6.83891	3.93013
2	Alveolar Fibroblasts	59.4982	46.5347	44.6809	58.4302	49.4203	53.0303	44.4444	64.959	68.7075	57.3913	58.885	37.551	33.3333	43.1853	11.4815	17.3862	23.2456	25.6303	13.5294	32.3442	54.827	16.5988	25.2688	15.7088	5.68182	39.1097	9.10853	29.9392	22.2707
3	Mesothelial	0	0.330033	0	0	0	0	0.205761	0	0	0	0.348432	0.816327	0	0	0	7.2606	0	0	0	0	0.0910747	0.101833	0	13.0268	0	0	2.32558	0.151976	0
4	Myofibroblasts	2.15054	0.660066	0.70922	0.290698	2.02899	0	3.49794	1.02459	0	1.73913	2.78746	5.71429	0	2.60337	1.11111	2.00157	14.693	14.7059	0.588235	2.37389	0.455373	1.73116	0.268817	1.91571	2.27273	0.794913	5.81395	3.34347	3.49345
5	Pericytes	6.09319	4.9505	6.38298	6.10465	7.10145	24.2424	24.2798	3.07377	11.5646	14.7826	13.2404	4.08163	0	18.3767	10.7407	11.2637	33.5526	32.7731	2.35294	5.93472	18.4882	11.9145	6.1828	6.13027	6.06061	1.43084	6.39535	3.64742	0.873362
6	Smooth Muscle Cells	5.73477	9.57096	4.25532	6.68605	2.17391	9.09091	7.20165	4.09836	6.80272	6.08696	9.40767	10.4082	2.66667	1.07198	32.963	1.45212	3.72807	1.2605	12.9412	12.1662	2.82332	21.7923	12.3656	13.41	57.197	2.22576	18.2171	30.0912	1.74672
7	WT1 Fibroblasts	5.55556	31.0231	39.0071	17.7326	5.65217	7.57576	6.79012	6.96721	10.8844	14.7826	10.1045	31.0204	61.3333	27.5651	31.1111	56.6327	21.2719	23.1092	58.2353	38.2789	21.0383	32.0774	40.3226	37.5479	17.0455	42.2893	22.6744	25.9878	67.6856

## Sheet: Figure 3
Figure 3C
	Control	IPF
%WT1+ cells	2.86	16.8
	7.06	21.14
	1.72	14.11
	4.55	12.64
Figure 3D
	Control	IPF
%WT1+ ACTA2+cells	1.83	12.03
	4.32	12.82
	0.92	9.4
	2.33	7.95
Figure 3F
	Control	IPF
WT1/GAPDH	2.52686	3.79746
	3.02463	5.53775
	3.22808	5.27331
Figure 3G
	Media	TGFα	TGFβ1
WT1 Fold change	1	1.12985	0.5429
	0.87388	1.32505	0.61776
	0.53806	1.70893	0.65568
	0.77135	1.90056	0.83312

## Sheet: Figure 4
Figure 4A
	siControl			siWT1
WT1	1	1.02498	1.3165	0.20408	0.23933	0.10632
BCL2-L2	1	1.06719	0.96328	0.80602	0.86136	0.69612
BCL-XL	1	0.87145	0.83314	0.67962	0.68813	0.69945
BCL3	1	0.90465	1.1	0.50777	0.58916	0.60902
BAX	1	0.87537	1.09148	1.30672	1.662	1.37403
BIM	1	0.76764	0.93497	1.70904	1.65996	1.75553
Figure 4B
	siControl			siWT1
COL1A1	1	1.14812	1.01732	0.57262	0.50248	0.5048
COL6A3	1	0.93423	1.0562	0.84195	0.84365	0.88652
Figure 4D
	siControl			siWT1
WT1/GAPDH	0.694701	0.540162	0.522943	0.329948	0.338787	0.340243
FAS/GAPDH	12.3375	11.9153	9.48579	15.8692	19.6257	25.8108
BCL-XL/GAPDH	1.2268	0.925085	1.10004	0.633883	0.70919	0.676607
Figure 4F
	siControl	siWT1
COL1α1/GAPDH	1.07805	0.613784
	0.985813	0.699973
	0.836257	0.32506
Figure 4G
	siControl	siWT1
FN1/GAPDH	0.456858	0.261897
	0.397662	0.309178
	0.377743	0.304829
Figure 4H
	siControl	siWT1
ELN/GAPDH	2.01004	1.03752
	2.02413	0.841929
	1.87495	0.657658
Figure 4I
	siControl	siWT1
αSMA/GAPDH	0.359332	0.113499
	0.249285	0.150583
	0.495806	0.204023
Figure 4K
	siControl	siWT1	siControl	siWT1
	Media		Ant-Fas Ab
TUNEL-staining	0.77	1.94	1.23	4.86
	0.68	2	1.47	5.75
	0.65	1.68	1.69	5.17

## Sheet: Figure 5
Figure 5A
	Control			WT1OE
HSP90B1	0.96431	0.84475	1	1.82669	1.85182	1.90521
PIM1	0.89242	1.02633	1	1.51593	1.21396	1.3959
Figure 5B
	Control			WT1OE
BCL-2	1	0.84677	0.76117	3.73432	3.21479	2.46972
BCL2-L2	1	0.82043	0.87638	2.00725	1.98906	1.44429
BCL2-XL	1	0.95301	0.78627	1.59797	1.57254	1.45837
BCL3	1	0.97935	1.00276	3.4727	2.40428	3.58344
Figure 5C
	Control			WT1OE
COL1A1	1.00285	0.94796	1	1.13174	1.10871	1.23981
COL6A3	1.10883	0.85058	1	1.21975	1.35699	1.39282
COL16A1	0.80968	0.94729	1	1.61792	1.68168	1.86811
Figure 5E
	Control	WT1OE
WT1/GAPDH	0.103709	2.79772
	0.096352	2.75392
	0.100411	2.16735
Figure 5F
	Control	WT1OE
BAD/GAPDH	1.9576	1.28484
	1.80998	1.343
	1.50408	1.23306
Figure 5G
	Control	WT1OE
BAX/GAPDH	1.77534	1.29829
	1.6345	1.18456
	1.59829	0.621928
Figure 5H
	Control	WT1OE
FAS/GAPDH	2.80195	2.39182
	2.58069	2.11886
	2.52721	1.82519
Figure 5I
	Control	WT1OE
αSMA/GAPDH	0.6614	0.83031
	0.60528	0.893857
	0.70712	0.814497
Figure 5K
	AdControl	AdWT1OE	AdControl	AdWT1OE
	Media		Ant-Fas Ab
TUNEL-staining	1.37	0.63	2.91	1.29
	1.14	0.66	3.5	1.36
	1.15	0.68	2.78	1.28

## Sheet: Figure 6
Figure 6E
	AdControl			AdCre
Col1a1	0.95125	1.03226	1	0.8422	0.82963	0.89335
Col1a2	1.02497	0.91676	1	0.88087	0.87504	0.86537
Col3a1	1.0042	1.06348	1	0.78094	0.67298	0.80171
Fn1	0.86978	1.01285	1	0.8	0.78	0.86
Acta2	1.09005	1.09525	1	0.87814	0.80685	0.9186
Figure 6I
	AdControl	AdCre	AdControl	AdCre
	Media		Ant-Fas Ab
TUNEL-staining	1.28225	4.65257	4.84544	6.89482
	1.29601	3.21148	3.32441	7.80331
	1.81557	3.18302	2.85851	11.9652

## Sheet: Figure 7
Figure 7B
	Bleomycin
	Control	cWT1OE
Wt1	1.79566	6.00701
	1.30135	9.11296
	1.00031	4.87525
	1.18413	2.63419
	1	3.75877
	0.99885	4.08806
Figure 7E
	Bleomycin
	Control	cWT1OE
% Fibrotic area	2.33	5.67
	2	3.67
	2.33	4.33
	2	5.25
	1.5	5.33
	2	6
Figure 7F
	Bleomycin
	Control	cWT1OE
Hydroxyproline	6.5326	8.48228
	6.61617	7.80152
	7.35165	9.70991
	6.72021	9.11372
	7.63076	9.12213
	7.57041	8.27972
Figure 7G
	Bleomycin
	Control	cWT1OE
Lung Resistance	0.369011	0.372756
	0.400477	0.37716
	0.330536	0.416697
	0.336048	0.404061
	0.379944	0.476265
	0.368681	0.474647
Figure 7H
	Bleomycin
	Control	cWT1OE
BrdU proliferation	1.036	1.353
	1.041	1.551
	0.924	1.167
Figure 7J
	Bleomycin
	Control	cWT1OE	Control	cWT1OE
	Media		Ant-Fas Ab
TUNEL-staining	3.6358	3.8993	5.9577	2.5723
	3.1896	2.63752	6.477	2.31602
	3.7245	2.36842	4.485	2.62135

## Sheet: Figure 8
Figure 8B
	Control			cWT1OE
Wt1	1.05067	0.89391	1	5.01003	5.16406	5.05872
Bcl2	0.96538	0.9408	1	1.62233	1.33455	1.40618
Bcl-XL	0.88462	0.99515	1	1.98914	1.53064	1.84046
Bcl3	1.07437	1.00117	1	1.89855	1.52462	1.71375
Figure 8D
	Control	cWT1OE
Wt1/Gapdh	0.276925	0.489764
	0.342961	0.497676
	0.376008	0.431461
	Control	cWT1OE
Col1α1/Gapdh	0.761829	1.81293
	0.751958	1.37819
	0.816203	1.38656
	Control	cWT1OE
Bcl2/Gapdh	1.40841	2.1125
	1.16207	3.10804
	1.43674	2.80521
	Control	cWT1OE
Bcl-Xl/Gapdh	0.594641	1.44623
	0.618663	1.49087
	0.672262	1.29943
Figure 8H
	Control	cWT1OE
% Fibrotic area	2.7	11
	8	15.3
	4	30.3
	6.7	21.3
	13.3
Figure 8I
	Control	cWT1OE
Hydroxyproline	337.11	498.543
	372.202	529.61
	390.783	495.634
	497.42	419.416
	397.39
Figure 8K
	Control	cWT1OE
IHC % αSma+ area	1.3	1.7
	1.2	1.7
	1.3	5.2
	1	2.9
	0.4

## Sheet: Supplementary Figure 3
Supplementary Figure 3A
GSE279404 (snRNA-seq)
	Control											IPF
Endothelial	9.07838	6.67464	6.77741	12.4274	22.7082	13.8824	22.6214	10.9436	8.70627	19.8556	12.1437	19.2059	1.33185	61.5346	9.45979	11.4817	29.1605	23.3196	8.12314	17.6259	30.118	28.5046	13.5147	9.20156	6.07537	3.38547	18.5661	8.86598	7.42784
Epithelial	75.842	62.4641	56.6113	51.1034	49.9579	58.1176	44.1359	67.2809	59.7234	32.3105	50.0195	32.3484	64.1509	11.3667	75.8005	35.4348	43.6662	50.5258	77.9303	44.7482	29.3826	30.3544	67.3488	60.1266	73.6517	69.8093	62.2971	63.3284	64.3464
Immune	6.53705	23.6124	27.2425	23.1514	12.8259	12.4706	23.8058	8.15187	19.6094	27.0758	26.6302	33.3641	26.1931	16.135	8.13982	14.2835	15.847	15.2721	7.64095	13.3813	21.7205	19.2556	10.7713	17.965	11.6959	13.3276	9.93401	8.42415	18.5059
Mesenchymal	8.54256	7.2488	9.36877	13.3178	14.508	15.5294	9.43689	13.6237	11.9609	20.7581	11.2066	15.0816	8.32408	10.9637	6.59985	38.8001	11.3264	10.8825	6.30564	24.2446	18.7789	21.8854	8.36519	12.7069	8.577	13.4776	9.20278	19.3814	9.71986
Supplementary Figure 3B
	GSE136831
	Control										IPF
Endothelial	3.156	7.7824	19.8626	0	12.8918	6.85225	5.18917	12.2958	12.25	30.285	2.53759	7.12345	5.80808	7.71634	9.56067	8.51254	12.4686	2.54047	3.29448	8.14501	1.83228	3.44828
Epithelial	60.009	47.5255	6.92616	9.47608	43.4561	64.8465	25.1182	2.01204	3.75	26.9052	10.8083	9.26653	35.1641	7.57576	18.0059	42.9211	39.0437	73.201	76.5224	19.162	81.9591	60.5329
Immune	36.339	42.3876	71.6943	90.4328	40.5956	24.197	68.5365	83.3878	82.125	42.2797	34.7744	77.6637	52.6515	81.8182	67.175	39.785	42.3194	23.9513	18.9819	72.081	15.5039	35.5486
Mesenchymal	0.495942	2.3045	1.51689	0.091116	3.05643	4.10421	1.15607	2.30438	1.875	0.530152	51.8797	5.94627	6.37626	2.88972	5.25837	8.78136	6.16827	0.30722	1.20124	0.612053	0.704722	0.470219
Supplementary Figure 3C
GSE135893
	Control																												IPF
Endothelial	3.35917	0.151745	2.20685	0.941915	1.9544	1.01523	3.2634	0	2.75338	0.733656	7.19839	0.942408	1.02601	4.21788	1.68539	0.64741	1.99259	0.131485	6.50406	5.74053	9.25798	2.85225	2.78164	0.981836	5.95122	1.69632	1.78838	0.102145	1.05869	12.5639	8.32337	2.30307	12.2951	5.23416	3.15821	1.60365	0.602064	4.14923	2.2714	0.411523	5.85219	0.214746	1.23872	1.45005	2.97119	1.51572	0.798497	0.872383	1.09596
Epithelial	5.03876	2.88316	1.97629	1.56986	2.41042	0.761421	1.8648	0.02445	4.35296	21.8001	8.52772	1.15183	3.07802	5.19553	2.80899	5.35359	3.11631	2.78508	43.0894	1.0333	3.95284	3.13748	16.5508	1.53821	12.878	1.73769	2.88127	0.306435	16.6628	10.4821	7.79718	6.34179	19.9454	6.7034	8.32349	7.79878	4.78784	2.61506	7.04718	12.1742	6.8175	6.70484	12.0814	8.39599	6.89499	7.99027	4.90841	2.09372	20.1169
Immune	90.8915	96.9651	94.697	96.7033	94.7883	97.9695	93.007	99.9755	90.5467	77.4139	79.9348	96.3351	94.6552	87.2626	95.1685	92.9781	93.1418	96.689	44.7154	90.0115	85.6103	90.7587	80.1113	96.989	80.0976	94.9111	95.082	99.285	80.7135	59.7516	71.6097	89.9199	50.6557	81.2902	84.0614	84.5544	93.7787	85.5997	86.0804	85.9911	77.6471	92.8895	86.0223	88.9545	88.274	88.8473	92.5082	96.4108	77.131
Mesenchymal	0.710594	0	1.1199	0.784929	0.846906	0.253807	1.8648	0	2.34693	0.052404	4.3391	1.57068	1.24075	3.32402	0.337079	1.02092	1.74931	0.394454	5.69106	3.2147	1.17892	3.25157	0.556328	0.490918	1.07317	1.65494	0.248385	0.306435	1.56502	17.2023	12.2698	1.43525	17.1038	6.77227	4.45691	6.04321	0.831422	7.63598	4.60105	1.42318	9.68326	0.190885	0.657593	1.19943	1.85983	1.64671	1.78488	0.623131	1.65611
[truncated: 11 more columns]

## Sheet: Supplementary Figure 8
Supplementary Figure 8
	siControl	siWT1
COl1α1 Fold change	1.24007	0.59954
	0.883431	0.714498
	0.876503	0.765658
	0.866591	0.0889375
	0.937859	0.191239
	1.05914	0.657687
	1.13641	0.529783

## Sheet: Supplementary Figure 9
Supplementary Figure 9
	Control	WT1OE
WT1 Fold change	1.53704	25082.1
	1.28936	25685
	1	26867

[truncated: 5 more sheets: Supplementary Figure 10, Supplementary Figure 11, Supplementary Figure 12, Supplementary Figure 13, Supplementary Figure 14]
